# Supplementary material for: Association between functional constipation and vaginal wind in women at 6 weeks postpartum
Source: Int Urogynecol J. 2023 Aug 14;34(12):2925–32. doi: 10.1007/s00192-023-05619-w (PMC10756862; doi:10.1007/s00192-023-05619-w)
Supplement: Supplementary file 1 — Supplementary file1 (XLS 130 KB) [file 192_2023_5619_MOESM1_ESM.xls]

## Sheet: Appendix 2
X.Rnew	.imp	.id	Vnoise	Age	Hight	Body.weight	BMI	Weight.gained.during.pregnancy	Parity	Birth.weight	Gestational.age	Mode.of.delivery	Lumbar.epidural.anesthesia	Forceps	Attractor	Episiotomy	Duration..of.the.second.stage.of.labour	Pregnancy.SUI	Postpartum.SUI	OAB	Functional.constipation	Feeding.methods	Vaginal.diameter	Aa	Ba	C.Rnew	Gh	Pb	TVL	Ap	Bp	D.Rnew	PBAA	PBVC	PCMV	PCRT	PCRT.1	TCAA	TCVC	TCRT	TCRET	ECAA	ECVC	POBAA	POBVC	Y.use	X.use	pExpose	pNoExpose
2	1	2	0	26	165	60	22.0386	20	1	2.95	39.5714	1	1	0	0	0	0	1	0	0	1	0	3	-1.5	-1.5	-6	3	3	9	-3	-3	-8	11.3	0.16	23.7	0.41	0.69	19.2	0.19	0.25	0.47	19	0.18	10.5	0.13	0	1	0.312407	0.687593
3	1	3	0	23	160	62	24.2188	15	1	3.1	38.4286	1	1	0	0	0	0	0	0	0	1	0	3	-1.5	-1.5	-6	3	3	8	-3	-3	-8	6.5	0.16	27.1	0.52	0.37	27.7	0.24	0.55	0.86	24.9	0.21	6.5	0.17	0	1	0.453799	0.546201
5	1	5	0	28	170	62	21.4533	20	1	3.2	40.1429	0	1	0	0	0	0	0	0	0	1	0	3	-2	-2	-6.5	3	3	9	-3	-3	-8.5	3.2	0.23	42.9	0.55	0.43	29.1	0.32	0.38	0.43	36.5	0.18	2.7	0.27	0	1	0.320153	0.679847
10	1	10	1	34	155	53	22.0604	15	2	3.2	38.4286	0	0	0	0	0	0	0	1	0	1	0	3	-1.5	-1.5	-6	3	3	9	-2.5	-2.5	-8	0.8	0.259	18.1	0.25	0.52	23.5	0.26	0.83	0.96	18.8	0.25	2	0.21	1	1	0.184623	0.815377
14	1	14	0	20	150	48.5	21.5556	15	1	2.505	37.2857	0	0	1	0	1	0	0	0	0	1	0	3	-0.5	-0.5	-4	3.5	3	9	-2	-2	-4	1.6	0.23	39.1	0.68	0.55	30.2	0.28	0.42	0.53	30.6	0.2	1.9	0.35	0	1	0.41066	0.58934
17	1	17	0	35	153	48.8	20.8467	10.5	2	5.25	37.1429	1	1	0	0	0	0	0	0	0	1	0	3	0	0	-5	4	3	9	-2.5	-2.5	-7	2	0.17	22	0.75	1.03	17.4	0.19	0.62	0.55	18.2	0.19	2	0.87	0	1	0.493415	0.506585
19	1	19	0	26	158	64	25.6369	7	2	3.5	38.7143	0	0	0	0	0	0	1	0	1	1	0	4.5	-0.5	-0.5	-4	3.5	3	9	-2.5	-2.5	-6	10.4	0.14	41.1	0.49	0.57	24.2	0.39	0.29	0.48	19.8	0.32	7.5	0.13	0	1	0.297303	0.702697
21	1	21	1	28	158	47	18.8271	14	4	3.13	38	0	0	0	0	0	1	0	0	0	1	0	3	-1.5	-1.5	-6	3	3	9	-2	-2	-8	7.3	0.09	33	0.84	0.75	24.1	0.23	0.45	0.77	19.8	0.11	7.7	0.1	1	1	0.368911	0.631089
22	1	22	1	25	153	46	19.6506	12	1	2.3	32.8571	0	0	0	0	0	1	1	0	0	1	0	2.5	-1.5	-0.5	-6.5	3.5	3	9	-2	-2	-8.5	11	0.23	57.2	0.51	0.37	23.7	0.39	0.3	1.36	8.3	0.19	7	0.15	1	1	0.413183	0.586817
23	1	23	0	27	154	52.5	22.137	10	4	2.6	36.4286	0	0	0	0	0	0	1	1	1	1	0	4.5	-0.5	-0.5	-6	3	3	9	-2	-2	-8	9.6	0.11	36.2	0.86	0.88	26.7	0.18	0.46	1.11	19.1	0.18	9.8	0.15	0	1	0.227398	0.772602
28	1	28	0	25	164	73	27.1416	17.35	2	3.35	39.1429	0	0	0	0	0	0	1	0	0	1	0	4	0	0	-5	4	3	9	-2.5	-2.5	-7	0.9	0.4	36.9	0.5	0.63	18.6	0.6	0.16	0.21	17.2	0.65	0.6	0.44	0	1	0.116901	0.883099
31	1	31	0	28	156	50	20.5457	16	2	4.9	37.1429	1	1	0	0	0	0	0	0	0	1	1	3	-2.5	-2.5	-6	2.5	3	9	-3	-3	-8	9	0.32	17.6	0.28	0.31	7.9	0.29	1.31	4	7.6	0.13	3.6	0.11	0	1	0.590471	0.409529
32	1	32	0	29	153	59.8	25.5457	16	3	3.3	40.4286	0	0	0	0	0	0	0	0	1	1	0	4	-1	-1	-6	4	3	8	-2	-2	-8	9.3	0.1	50.4	0.55	0.69	35.6	0.16	0.63	0.9	32.8	0.2	6.1	0.14	0	1	0.371386	0.628614
34	1	34	0	28	158	57.5	23.0332	10.5	3	3.25	40.8571	0	0	0	0	0	0	0	0	0	1	0	4	0.5	0.5	-5	4	4	8	-2.5	-2.5	-6	1.5	0.12	68.8	0.45	0.44	49.4	0.29	0.28	0.5	52.2	0.2	1.8	0.54	0	1	0.406336	0.593664
36	1	36	0	24	155	61.2	25.4735	11.75	1	3.67	38.7143	0	1	0	0	0	0	1	0	0	1	0	4.5	-0.5	-0.5	-6	4	3	9	-2.5	-2.5	-8	4.6	0.1	26.5	0.39	0.49	19.9	0.21	0.49	0.47	15.1	0.15	4	0.14	0	1	0.476832	0.523168
37	1	37	0	32	150	70	31.1111	15.6	3	3.8	39.1429	1	1	0	0	0	0	0	0	0	1	0	3	-2	-2	-6	3	3	9	-3	-3	-8	5.9	0.12	27.3	0.43	0.65	16.5	0.28	0.21	0.75	23.7	0.14	4.1	0.12	0	1	0.414433	0.585567
41	1	41	1	34	160	55	21.4844	15	2	3.05	38.5714	0	0	0	0	0	0	0	0	0	1	2	4	-0.5	-0.5	-4	3.5	3	9	-2.5	-2.5	-6	1.6	0.14	43.9	0.38	0.28	28.8	0.53	0.81	1.01	35.6	0.24	4	0.3	1	1	0.341113	0.658887
42	1	42	0	26	158	62	24.8358	20	3	3.1	40.2857	0	0	0	0	0	0	0	0	0	1	0	4	-1.5	-1.5	-5	3.5	3.5	8	-2.5	-2.5	-6	2.4	0.58	42	0.67	0.57	31.3	0.24	0.38	0.79	37.2	0.18	1.8	0.21	0	1	0.395427	0.604573
49	1	49	0	26	162	64	24.3865	21	1	3.65	40.7143	0	1	0	0	1	0	1	1	0	1	0	4.5	0	0.5	-4	4	3	9	-1.5	-1.5	-6	4.6	0.12	24	0.46	0.94	14.7	0.26	0.33	0.62	15.1	0.16	3.4	0.19	0	1	0.583566	0.416434
50	1	50	0	25	158	53	21.2306	20	2	3.77	41	0	1	0	0	0	0	1	0	0	1	0	4	0	0	-4	4.5	3	9	-2.5	-2.5	-6	2.8	0.52	68.7	0.2	0.33	11.6	0.3	0.17	2.04	10.3	0.14	4.4	0.18	0	1	0.533091	0.466909
54	1	54	0	22	156	55	22.6003	20	1	2.9	38.4286	0	1	0	0	0	0	0	0	0	1	0	3	-2	-2	-6	2.5	3	9	-3	-3	-8	2.4	0.19	19.9	0.44	0.65	9.7	0.51	0.2	2.75	6.4	0.22	3.1	0.58	0	1	0.42311	0.57689
55	1	55	1	27	157	42	17.0392	10	1	2.8	39.5714	0	1	0	0	0	1	0	0	0	1	0	4	-1	-1	-4	3.5	3	8	-2.5	-2.5	-6	6.6	0.16	22.5	0.54	0.6	13	0.54	0.97	2.48	5.6	0.37	5.1	0.14	1	1	0.339434	0.660566
59	1	59	0	26	148	45.5	20.7725	16.7	2	3.47	39.8571	1	1	0	0	0	0	0	0	1	1	2	3	-2.5	-2.5	-6	2.5	2.5	9	-3	-3	-8	7.5	0.17	48.8	0.36	0.46	21.8	0.36	0.58	2.71	20	0.32	10.6	0.14	0	1	0.264319	0.735681
60	1	60	0	30	158	56	22.4323	12.5	2	3.64	39.4286	1	1	0	0	0	0	1	0	1	1	0	3	-2	-2	-6	2.5	2.5	8	-3	-3	-8	14.3	0.11	47.5	0.65	0.43	29.1	0.18	0.45	0.52	30.6	0.13	12.8	0.13	0	1	0.446966	0.553034
62	1	62	1	22	160	60	23.4375	16	1	2.85	40.7143	0	1	0	0	0	0	0	0	0	1	2	3	0	0	-5	4	3	9	-2	-2	-7	4.3	0.38	30.8	0.72	0.82	20.1	0.24	0.45	0.92	23.7	0.3	1.6	0.17	1	1	0.290085	0.709915
66	1	66	1	21	160	70	27.3438	28	1	3.45	39.1429	0	1	0	0	0	0	0	0	0	1	0	4.5	0	0	-5	4.5	3	10	-2	-2	-7	9.9	0.15	44.8	0.71	0.35	43.4	0.15	1.05	0.62	30	0.18	5.8	0.26	1	1	0.389112	0.610888
74	1	74	1	22	163	48	18.0662	11.8	2	2.85	38	0	0	0	0	0	0	0	0	0	1	0	3	-1.5	-1.5	-6	3.5	3	9	-1	-1	-8	2.4	0.37	33.6	0.3	0.32	27.3	0.18	0.65	0.83	24.4	0.16	1	0.62	1	1	0.486582	0.513418
77	1	77	0	34	156	62.9	25.8465	17.5	2	3.15	37	0	1	0	0	0	0	0	0	0	1	2	4	-1	-1	-5	4	3	9	-2	-2	-7	4.5	0.13	13.7	0.45	0.6	8.8	0.25	1.64	4	7.5	0.13	4.5	0.12	0	1	0.383894	0.616106
80	1	80	1	26	160	52	20.3125	15	1	3.7	39	1	1	0	0	0	0	0	0	0	1	0	2.5	-1.5	-1.5	-6	3	3	9	-3	-3	-8	14.6	0.11	34.9	0.47	0.76	18.8	0.27	0.27	3.2	19.8	0.14	15.6	0.11	1	1	0.495659	0.504341
84	1	84	1	26	155	63	26.2227	5.2	1	3.15	40.5714	0	1	0	0	0	0	1	0	0	1	2	3	-0.5	0	-5	3	3	9	-2.5	-2.5	-7	1.2	0.18	32.9	0.43	0.35	26.5	0.34	0.47	0.51	19.1	0.33	0.9	0.21	1	1	0.236924	0.763076
86	1	86	0	21	155	55	22.8928	15	1	2.93	41	0	1	0	0	0	0	0	1	0	1	2	3	-1	-1	-6	3	3	9	-2	-2	-8	5.6	0.14	25.1	0.44	0.8	11.6	0.16	0.17	2.67	11.9	0.14	5.6	0.16	0	1	0.429133	0.570867
91	1	91	1	28	155	56	23.3091	11.9	2	3.15	39.8571	0	0	0	0	0	0	1	0	0	1	0	3	0	0	-4.5	4	3	10	-2	-2	-6.5	3.8	0.18	34.6	0.85	0.61	22.8	0.21	0.45	0.93	21	0.3	1.6	0.57	1	1	0.162329	0.837671
106	1	106	0	30	148	44.5	20.3159	16	3	4	38	1	1	0	0	0	0	0	0	0	1	1	3	0.5	0.5	-6	3.5	3	10	-2.5	-2.5	-8	1.9	0.57	24.1	0.55	1.45	10.7	0.34	0.27	0.53	8.6	0.17	1.6	0.15	0	1	0.413603	0.586397
107	1	107	0	26	163	60	22.5827	14	2	3.6	39.1429	0	0	0	0	0	0	1	0	0	1	2	3	-1.5	-1.5	-5	3	3	9	-3	-3	-7	7.5	0.13	22.9	0.53	1.3	13.8	0.21	0.17	0.54	15.1	0.16	6.5	0.11	0	1	0.315629	0.684371
108	1	108	0	32	150	56	24.8889	18	3	3.4	39	1	1	0	0	0	0	0	0	0	1	0	3	-2	-2	-6	3.5	3	9	-2.5	-2.5	-8	4.9	0.23	42.5	0.62	0.86	40.9	0.2	0.45	0.55	30.2	0.17	4.7	0.17	0	1	0.333684	0.666316
114	1	114	0	28	155	66.7	27.7627	16.7	1	3.8	39	0	1	0	0	0	0	0	0	0	1	2	4.5	0	0.5	-3	4	3	9	-2.5	-2.5	-5.5	9.3	0.11	25.3	0.31	0.55	13.7	0.23	0.3	0.86	8.5	0.12	5.4	0.17	0	1	0.50296	0.49704
122	1	122	1	28	165	58.4	21.4509	10	1	3.75	38.1429	0	1	0	0	1	0	1	0	0	1	0	4	-2.5	-3	-8	3	3	10	-3	-3	-10	1.9	0.16	24.7	0.43	0.45	12.9	0.24	0.16	0.91	10.3	0.28	1	0.14	1	1	0.157359	0.842641
124	1	124	0	30	154	58	24.4561	6.1	1	2.8	38.4286	1	0	0	0	0	0	1	1	0	1	2	4.5	-2	-2	-7	3	3	9	-2.5	-2.5	-9	14.2	0.18	26.4	0.6	1.06	15.4	0.16	2	4	18.2	0.14	13.6	0.14	0	1	0.33928	0.66072
128	1	128	1	24	157	56	22.719	14	1	3.14	40.1429	0	1	1	0	1	1	0	0	1	1	0	4.5	-1	-1	-4	3.5	3	9	-2	-2	-6	3.5	0.18	5.9	2	4	5.7	0.21	2	4	4.3	0.17	2	0.18	1	1	0.425004	0.574996
129	1	129	1	22	165	64	23.5078	16.45	1	3	38.4286	0	0	0	0	0	0	0	0	0	1	1	4	0	0	-4	4	3	9	-2.5	-2.5	-6	8	0.13	16.8	0.52	0.84	10.8	0.17	1.31	4	8.5	0.15	7.1	0.11	1	1	0.394633	0.605367
134	1	134	0	20	156	59.6	24.4905	21.95	1	3.67	39.5714	0	0	0	0	0	0	0	0	0	1	2	3	-1	-1	-6	3	3	9	-2.5	-2.5	-7	3.1	0.17	10.8	1.35	2.46	12.6	0.2	0.56	0.86	15.2	0.22	6.7	0.1	0	1	0.390176	0.609824
136	1	136	0	31	162	50	19.052	11	2	3.45	37.8571	1	1	0	0	0	0	1	1	0	1	0	4	-1	-1	-6	3.5	3	9	-2.5	-2.5	-8	1.3	0.2	52.2	0.49	0.3	33.3	0.26	0.55	0.61	25.3	0.21	1.4	0.17	0	1	0.349346	0.650654
137	1	137	0	24	142	36	17.8536	14.38	1	2.66	39.7143	1	1	0	0	0	0	0	0	0	1	2	3	-2.5	-2.5	-5	3.5	3	7	-3	-3	-6	6.8	0.17	15.3	1.47	1.73	10.9	0.43	0.78	2.87	8.8	0.3	6.4	0.13	0	1	0.500154	0.499846
138	1	138	1	30	165	58	21.3039	13	2	3.33	38.5714	1	1	0	0	0	0	1	0	0	1	2	4.5	-2	-2	-6	3.5	3	9	-2	-2	-7	6	0.26	19.9	0.93	0.84	16.2	0.11	0.41	1.1	15.1	0.11	6	0.17	1	1	0.437842	0.562158
139	1	139	0	25	158	58.5	23.4337	15.3	1	3.3	41.1429	0	0	0	0	1	0	1	0	0	1	0	4	0	0	-3	4.5	3	10	-2	-2	-5	1.9	0.16	35.4	0.33	0.69	20.5	0.37	0.37	1.03	25.3	0.17	2.6	0.21	0	1	0.482974	0.517026
141	1	141	0	25	160	61	23.8281	20.45	1	3.35	41.8571	0	0	0	0	0	0	0	0	0	1	0	3	-2	-2	-6	3	3	9	-3	-3	-7	2.6	0.38	38	0.46	1.15	25	0.17	0.85	1.3	24.9	0.21	3.6	0.16	0	1	0.247743	0.752257
142	1	142	0	26	150	45	20	11.2	2	2.9	39	0	0	0	0	0	0	0	0	0	1	0	3	-2	-2	-5	2.5	3	8	-3	-3	-7	6.8	0.15	41	0.47	0.43	32.2	0.25	0.85	0.63	26.4	0.24	4.9	0.15	0	1	0.245775	0.754225
144	1	144	0	22	165	82	30.1194	22	1	3.8	39.4286	0	1	0	0	0	0	0	0	0	1	2	4	-0.5	-0.5	-4.5	4	3	9	-2.5	-2.5	-6.5	2.9	0.24	7	1.27	2.51	7.9	0.43	1.72	2.29	10.4	0.25	1.6	0.17	0	1	0.548573	0.451427
145	1	145	1	34	158	53.5	21.4309	9	2	3.05	39	0	1	0	0	0	0	1	1	0	1	0	4	-0.5	-0.5	-6	4	2.5	9	-2	-3	-8	6.1	0.15	28	0.45	0.44	15.1	0.23	0.19	0.98	11.9	0.14	4	0.13	1	1	0.242623	0.757377
149	1	149	0	23	155	48	19.9792	9.41	1	2.7	37.8571	0	1	0	0	0	0	0	0	1	1	0	3	-2.5	-2.5	-8	2	3	9	-3	-3	-9	4.2	0.15	33.6	0.62	0.44	24.8	0.25	1	0.94	27.2	0.27	3.1	0.15	0	1	0.172217	0.827783
153	1	153	0	23	158	55	22.0317	17	1	3.2	40.2857	1	1	0	0	0	0	1	0	0	1	0	3	-2.5	-2.5	-6	3	2.5	8	-2.5	-2.5	-7	7.5	0.14	49.2	0.53	0.47	30	0.26	0.24	0.8	28.3	0.25	3.7	0.26	0	1	0.475971	0.524029
154	1	154	0	26	155	49	20.3954	15	2	3.4	38.7143	0	0	0	0	0	0	0	0	0	1	0	4.5	0	0	-3	3	3	9	-2.5	-2.5	-5	6.1	0.14	27.1	0.46	1.12	16.6	0.18	0.24	0.89	15.1	0.2	4.5	0.13	0	1	0.276134	0.723866
155	1	155	0	21	153	58	24.7768	13	1	3.4	40.1429	0	1	0	0	0	0	1	0	0	1	0	4	0	0	-5	4.5	3	9	-2.5	-2.5	-7	7.7	0.13	41.1	0.5	1.14	11.9	0.46	0.44	4	9.5	0.14	5.1	0.14	0	1	0.684069	0.315931
162	1	162	0	25	175	82.5	26.9388	22	1	4.54	33.8571	0	0	0	0	1	1	0	1	0	1	2	3	-1.5	-1.5	-6	3.5	3	9	-1.5	-1.5	-8	4	0.12	30.8	0.76	1.56	15.2	0.33	0.48	1.04	13.6	0.12	5	0.15	0	1	0.763699	0.236301
164	1	164	1	22	163	51.5	19.3835	19.8	1	3.77	41.1429	0	0	0	1	0	1	0	0	1	1	2	4	0	0	-5	3.5	3	9	-2.5	-2.5	-7	4.5	0.14	19.9	0.47	0.8	18.8	0.2	0.54	0.94	15.1	0.32	3.8	0.2	1	1	0.259991	0.740009
166	1	166	1	23	155	54	22.4766	13.85	1	3.1	38.1429	0	1	0	0	0	0	0	0	0	1	2	3	-1	-1	-5	3	3	9	-2.5	-2.5	-7	3	0.12	10.1	0.43	0.68	11.3	0.25	0.5	1.61	9.4	0.26	4.7	0.16	1	1	0.278679	0.721321
170	1	170	0	30	148	47	21.4573	15	1	3.4	37.8571	1	1	0	0	0	0	1	1	0	1	2	3	-1	-1	-6	3	3	9	-2.5	-2.5	-8	3.5	0.12	41.8	0.66	0.57	36.9	0.24	0.83	0.59	30	0.23	4.4	0.14	0	1	0.332533	0.667467
176	1	176	0	28	157	51	20.6905	13.3	2	3.04	38.4286	0	0	0	0	0	0	1	1	1	1	0	4	-0.5	-0.5	-5	3	3	9	-1.5	-1.5	-7	5.8	0.16	29.8	0.47	0.72	14.8	0.23	0.17	0.84	16.2	0.13	5.9	0.18	0	1	0.443337	0.556663
180	1	180	0	24	150	58	25.7778	12.4	2	3.8	38.5714	1	1	0	0	0	0	0	1	0	1	0	3	-2	-2	-6	3	3	9	-3	-3	-8	1	0.26	21.8	0.5	0.33	11.1	0.37	0.4	1.29	7.2	0.19	0.8	0.24	0	1	0.522617	0.477383
181	1	181	0	24	155	59	24.5578	14.4	2	3.3	39.1429	0	0	0	0	0	0	0	0	1	1	2	4	-2	-2	-7	3	3	10	-2.5	-2.5	-7	9	0.17	31.7	0.68	0.67	19	0.17	0.3	0.76	15.9	0.16	7.6	0.14	0	1	0.257902	0.742098
184	1	184	0	20	158	55	22.0317	11.75	1	3.1	40.1429	0	0	0	0	0	0	0	0	0	1	0	5.5	-1	-1	-6	4	3	9	-3	-3	-9	1.3	0.97	22.6	0.35	0.42	11.8	0.38	0.28	1.33	7	0.12	1.9	0.71	0	1	0.561008	0.438992
185	1	185	1	23	158	65	26.0375	12.5	2	3.3	40.2857	0	0	0	0	0	0	0	0	0	1	0	3	-1.5	-1.5	-6	3	3	9	-2.5	-2.5	-8	2.3	0.15	49.4	0.3	0.34	28.6	0.21	0.44	0.54	28.3	0.22	2.5	0.16	1	1	0.304946	0.695054
191	1	191	0	29	153	53	22.6409	18.3	1	2.56	38.5714	1	1	0	0	0	0	0	0	0	1	0	1.5	-2.5	-2.5	-6	3	3	9	-3	-3	-9	7.8	0.14	23.6	0.58	0.48	11	0.24	0.66	2	10.7	0.16	6.3	0.12	0	1	0.298828	0.701172
192	1	192	1	34	150	50	22.2222	13	4	3	37	0	0	0	0	0	0	0	0	0	1	0	3	-1	-1	-6	4	3	9	-3	-3	-9	3.5	0.58	19	0.23	0.42	12.6	0.51	0.21	2.15	12.9	0.17	1.6	0.34	1	1	0.32738	0.67262
196	1	196	0	26	160	55	21.4844	15	1	3.35	41.1429	0	1	0	0	1	0	0	0	0	1	2	2.5	-1.5	-1.5	-6.5	2.5	3	9	-2.5	-2.5	-8	2.2	0.22	16.2	0.27	0.34	7.9	0.33	0.17	1.35	12.9	0.16	1.1	0.16	0	1	0.430981	0.569019
203	1	203	0	34	163	75	28.2284	17.87	2	3.55	40.4286	0	0	0	0	0	0	0	0	0	1	2	4	0	0	-4	3	3	9	-0.5	-0.5	-6	2.1	0.3	42.1	0.53	0.75	33	0.25	0.34	0.58	25.8	0.33	1.1	0.14	0	1	0.30694	0.69306
205	1	205	1	34	168	67.9	24.0575	24.5	1	3.6	40.2857	0	1	0	0	0	0	0	0	0	1	0	3	-1.5	-1.5	-4	3	3	9	-2.5	-2.5	-6	7	0.12	19.4	0.45	0.7	11.3	0.2	0.24	4	9.4	0.12	4.1	0.13	1	1	0.346967	0.653033
208	1	208	0	26	162	62	23.6244	20	1	2.9	38.8571	0	1	0	0	0	0	0	0	0	1	1	4	-1	-1	-5	3.5	3	9	-3	-3	-7	2.7	0.28	20.5	0.47	0.38	12.7	0.31	0.38	0.77	13.3	0.26	0.6	0.23	0	1	0.236222	0.763778
209	1	209	0	24	164	65.5	24.3531	15.4	1	3.15	37.8571	0	0	0	0	0	0	0	0	0	1	0	4	0	0	-4	3	3	9	-2.5	-2.5	-6	4.9	0.14	38.2	0.85	0.81	36.6	0.13	1.07	0.61	28.5	0.2	4.3	0.14	0	1	0.274142	0.725858
220	1	220	1	30	150	57.5	25.5556	10	5	3.32	41.7143	0	0	0	0	0	0	1	1	0	1	2	4	0	0	-4	4	3	9	-2.5	-2.5	-6	3	0.41	49.1	0.57	0.51	37.3	0.19	0.6	0.73	30.5	0.25	2	0.39	1	1	0.170128	0.829872
221	1	221	1	27	150	55	24.4444	14.7	1	3.53	40.2857	1	1	0	0	0	0	1	1	0	1	2	3	0	0	-7	3.5	3	9	-2	-2	-9	6.9	0.14	43.9	0.46	0.75	35.4	0.3	0.21	0.98	30	0.27	7.6	0.15	1	1	0.447566	0.552434
222	1	222	1	23	163	70	26.3465	12.8	2	2.93	38.1429	0	0	0	0	0	0	1	1	0	1	0	4	0	0	-5.5	4	3	9	-2	-2	-6.5	5.2	0.61	51.3	0.29	0.96	35.9	0.21	0.44	1.49	22.2	0.4	3.9	0.15	1	1	0.164279	0.835721
223	1	223	1	31	155	60	24.974	7	3	3.2	41.1429	0	1	0	0	0	0	1	1	1	1	2	4.5	-1.5	-1.5	-7	3.5	3	10	-2.5	-2.5	-9	4	0.16	32.1	0.61	0.57	20.8	0.28	0.4	0.58	18.8	0.31	5	0.13	1	1	0.118592	0.881408
225	1	225	0	29	160	68.5	26.7578	8.5	2	3.1	38.1429	0	0	0	0	0	0	0	0	0	1	2	4	0	0	-5	4	3	9	-2	-2	-7	6.8	0.15	46.9	0.88	0.6	28.6	0.33	0.32	0.66	19.8	0.39	4	0.18	0	1	0.190606	0.809394
227	1	227	1	25	158	59	23.634	21.3	1	3.2	39.4286	0	1	0	0	0	0	0	0	0	1	2	4	0	0	-5	4	3	9	-2	-2	-7	4.7	0.17	38	0.44	0.36	23.4	0.24	0.39	0.78	22.5	0.19	6.6	0.11	1	1	0.431249	0.568751
230	1	230	0	25	160	70	27.3438	10	2	3.4	39	1	1	0	0	0	0	1	0	1	1	0	3	-0.5	-0.5	-6	3	3	9	-2.5	-2.5	-8	3.9	0.6	117.2	0.34	0.44	93.5	0.31	0.64	0.33	109.8	0.22	16.9	0.25	0	1	0.442269	0.557731
237	1	237	0	25	163	60	22.5827	8.7	2	3.15	38.7143	0	0	0	0	0	1	0	0	0	1	2	3	-1	-1	-5.5	3	3	8	-2.5	-2.5	-6	1.2	0.15	40.6	0.67	0.46	33.1	0.16	0.78	0.36	25.1	0.21	1	0.69	0	1	0.324899	0.675101
239	1	239	0	39	150	53.1	23.6	18	1	2.85	38.8571	0	0	0	0	0	1	0	0	0	1	2	4	-2	-2	-5	3.5	3	7	-3	-3	-6	7.7	0.11	28.6	0.5	1.2	16.4	0.27	0.21	1.04	10.2	0.16	4.2	0.12	0	1	0.344861	0.655139
241	1	241	1	20	150	47.5	21.1111	11.55	1	2.55	37.2857	0	1	1	0	1	1	0	0	0	1	2	3	-1.5	-1.5	-3.5	3.5	2	6	-2.5	-2.5	-4	1.6	0.23	39.1	0.68	0.55	30.2	0.28	0.42	0.53	30.6	0.2	1.9	0.35	1	1	0.640621	0.359379
243	1	243	1	35	152	75	32.4619	10	1	2.2	36.4286	1	1	0	0	0	0	1	1	0	1	2	4.5	-1.5	-1.5	-6	3	3	9	-3	-3	-8	7	0.19	11.5	0.69	1.32	9.2	0.22	1.42	4	8.7	0.25	4.2	0.13	1	1	0.145171	0.854829
247	1	247	0	25	158	50	20.0288	13	1	3.061	38.4286	0	1	0	0	0	0	1	1	1	1	0	4	-0.5	-0.5	-4	4	3	9	-2.5	-2.5	-6	5.2	0.15	21.8	0.45	0.68	16.1	0.44	0.39	1.56	9.2	0.35	3.3	0.14	0	1	0.285632	0.714368
249	1	249	1	25	163	55	20.7008	15.5	1	3.01	39.1429	0	1	0	0	0	1	0	0	1	1	2	3	-1	-1	-6	3.5	3	9	-2.5	-2.5	-8	5.5	0.11	20.2	0.73	0.55	17.4	0.19	0.56	0.54	10	0.19	4.5	0.17	1	1	0.303364	0.696636
255	1	255	0	26	158	69.3	27.76	11.4	2	4	40.2857	1	0	0	0	0	0	1	0	0	1	0	3	-1.5	-1.5	-6	3	3	9	-3	-3	-8	6.2	0.14	7.7	1.53	2.47	7.9	0.28	2	4	11.3	0.16	4.4	0.19	0	1	0.501494	0.498506
256	1	256	1	22	160	59	23.0469	8.7	1	3.2	39.8571	0	1	0	0	0	0	0	0	1	1	0	4	-1.5	-1.5	-6	3.5	3	9	-2.5	-2.5	-8	2.7	0.38	16.7	0.5	0.68	10.6	0.21	0.27	0.62	7	0.13	2.9	0.11	1	1	0.455059	0.544941
258	1	258	1	34	156	57	23.4221	15.2	2	3.6	40	0	0	0	0	0	1	1	1	0	1	2	4	-1	-1	-5	3.5	3	9	-2	-2	-7	6.2	0.16	32.8	0.34	1.05	14.8	0.3	0.67	1.65	9.8	0.14	2.4	0.17	1	1	0.432615	0.567385
264	1	264	0	22	158	54.3	21.7513	13.2	1	3.4	40	0	0	0	0	0	0	0	0	0	1	0	4	-1.5	-1.5	-4	3	3	9	-2.5	-2.5	-6	6.1	0.14	14.8	0.8	0.61	11.1	0.21	0.86	1.46	13.6	0.19	5.8	0.12	0	1	0.377336	0.622664
268	1	268	0	22	154	64	26.986	19.4	1	2.82	38.4286	0	0	0	0	0	0	1	0	0	1	2	3	-1	-1	-6	3	3	9	-3	-3	-7	6.9	0.04	7.4	2	4	6	0.13	2	4	2.7	0.35	2	0.06	0	1	0.113316	0.886684
270	1	270	0	22	160	59	23.0469	18.25	1	3.37	39.5714	0	1	0	0	0	0	0	1	0	1	0	3	-1	-1	-4.5	3	3	9	-2	-2	-6.5	6.9	0.17	29.1	0.76	0.62	20.8	0.14	0.3	0.62	18.8	0.15	4.6	0.16	0	1	0.437713	0.562287
272	1	272	1	24	160	58	22.6562	20.05	1	3.23	40.7143	0	1	0	0	0	0	1	0	0	1	0	4.5	0	0	-5	4	3	9	-2	-2	-6	3	0.12	23	0.75	0.87	15.4	0.39	0.52	1.27	15.3	0.33	1.1	0.15	1	1	0.362087	0.637913
280	1	280	0	23	164	57	21.1927	15.7	1	3.6	39.4286	0	1	0	0	0	0	0	0	0	1	0	5.5	0	0	-5.5	3	3	9	-2.5	-2.5	-7.5	2.8	0.15	12.3	0.97	0.86	7.6	0.27	1.46	3.31	8.5	0.17	2.8	0.13	0	1	0.454404	0.545596
281	1	281	1	32	168	66.5	23.5615	26	1	3.05	38	0	0	0	0	0	0	0	0	0	1	0	4	0	0	-5.5	4	3	10	-2.5	-2.5	-8	8.4	0.17	26.1	0.38	0.6	19.6	0.18	0.39	0.7	16.2	0.2	4.8	0.15	1	1	0.176237	0.823763
283	1	283	0	23	160	54	21.0938	14	1	3.2	40.1429	0	1	0	0	0	0	1	0	1	1	2	4	-0.5	-0.5	-4.5	4	3	9	-2	-2	-6.5	7.7	0.1	12.2	0.97	1.84	8.4	0.35	2	3.65	8.8	0.18	4.2	0.16	0	1	0.542768	0.457232
289	1	289	0	24	158	62.5	25.0361	15.5	1	2.66	39.2857	1	1	0	0	0	0	0	0	0	1	2	3	-1.5	-1.5	-6.5	3	3	9	-2.5	-2.5	-8	11.7	0.14	46.8	0.64	0.8	46.4	0.16	0.75	0.48	37.7	0.28	5.5	0.24	0	1	0.231807	0.768193
291	1	291	0	26	164	74	27.5134	27.68	2	3.3	38	0	1	0	0	0	0	0	1	0	1	0	4	-1	-1	-5	4	3	9	-2	-2	-7	7.2	0.14	28.8	0.22	0.98	16.3	0.29	0.54	1.53	10.7	0.16	6.3	0.14	0	1	0.490815	0.509185
292	1	292	1	21	155	46	19.1467	11	1	3.35	41	0	0	0	0	0	0	0	0	0	1	1	3	0	0	-4.5	3	3	9	-2.5	-2.5	-6.5	0.8	0.35	24.5	0.53	0.64	15.5	0.17	0.32	0.38	16.9	0.18	0.6	0.31	1	1	0.363605	0.636395
293	1	293	1	29	160	58.2	22.7344	10.6	2	2.9	40.1429	0	0	0	0	0	0	0	0	0	1	0	4	0	0	-5	4	3	9	-2	-2	-7	2.1	0.12	15.3	0.4	0.51	8.5	0.35	0.42	2.11	10.9	0.26	1.4	0.13	1	1	0.310558	0.689442
295	1	295	0	26	150	47	20.8889	15.65	1	3.3	38.2857	0	0	0	0	0	0	1	0	0	1	0	3	-1	-1	-5	3	3	9	-2.5	-2.5	-7	5.1	0.12	37.3	0.41	0.48	28.8	0.25	0.81	0.74	22.2	0.31	5.8	0.11	0	1	0.213101	0.786899
298	1	298	0	26	150	45	20	11.2	2	2.9	39	0	0	0	0	0	0	0	0	0	1	0	3	-2	-2	-5	2.5	3	9	-3	-3	-7	6.8	0.15	41	0.47	0.43	32.2	0.25	0.85	0.63	26.4	0.24	4.9	0.15	0	1	0.181508	0.818492
305	1	305	0	27	160	61.5	24.0234	15.6	1	3.45	40	0	1	0	0	0	0	0	0	0	1	0	4	-0.5	-0.5	-5	3.5	3	9	-2.5	-2.5	-7.5	2.4	0.17	40	0.47	0.88	21.1	0.21	0.51	0.95	25.1	0.28	2.7	0.2	0	1	0.241834	0.758166
306	1	306	0	24	158	54.25	21.7313	15.8	3	3.4	38	0	0	0	0	0	0	1	0	0	1	0	4	0	0	-3.5	4	3	9	-2	-2	-5.5	8.8	0.13	31.2	1.12	0.87	20.2	0.23	0.41	0.47	13.7	0.18	4	0.25	0	1	0.415748	0.584252
310	1	310	1	26	168	74	26.2188	12	2	3.2	38.5714	0	0	0	0	0	0	0	0	0	1	0	4.5	-1	-1	-6	4	3	9	-3	-3	-9	9.3	0.12	40.8	0.59	0.72	28.6	0.14	0.63	0.44	25.2	0.14	3.6	0.45	1	1	0.293297	0.706703
311	1	311	0	24	153	56.6	24.1787	9	1	3.45	38	0	1	0	0	0	0	0	0	0	1	2	3	-1.5	-1.5	-6	3	3	9	-3	-3	-9	1.6	0.14	40.7	0.52	0.62	23.3	0.31	0.36	0.71	13.6	0.21	1	0.14	0	1	0.352711	0.647289
312	1	312	0	25	153	51.7	22.0855	12	2	3.06	36.1429	1	1	0	0	0	0	0	0	0	1	0	4	-0.5	-0.5	-6	4	3	9	-2	-2	-8	1.3	0.37	52.1	0.65	1.25	42.7	0.25	0.61	0.79	34.1	0.32	1.1	0.54	0	1	0.308334	0.691666
315	1	315	0	32	150	54.5	24.2222	10	4	3.7	40.7143	0	0	0	0	0	0	0	0	0	1	0	4	-0.5	-0.5	-5.5	4	3	9	-2	-2	-7.5	11	0.11	51.6	0.72	0.59	38.7	0.19	0.55	0.57	30	0.18	14.3	0.1	0	1	0.309132	0.690868
316	1	316	1	35	150	46	20.4444	9.5	3	3.25	38.1429	0	1	0	0	0	0	0	0	1	1	2	4.5	0	0	-5	4	3	9	-2	-2	-7	4	0.22	6.7	1.77	3.28	6.5	0.28	1.26	2.78	10.9	0.18	2.7	0.13	1	1	0.303637	0.696363
318	1	318	0	28	158	53	21.2306	18.65	1	3.2	38.7143	0	1	0	0	0	0	0	0	0	1	0	3	0	0	-4.5	3.5	3	9	-2	-2	-6.5	4.5	0.19	24.9	0.34	0.45	10.3	0.28	0.92	2.72	11.5	0.17	4.5	0.13	0	1	0.428078	0.571922
320	1	320	1	24	165	56	20.5693	21.75	1	3.45	40	0	0	0	0	0	0	1	1	0	1	2	4	0	0	-4	4	3	9	-2	-2	-6	3.9	0.21	42.7	0.37	0.42	20.1	0.3	0.3	0.51	12	0.3	2.3	0.17	1	1	0.358266	0.641734
324	1	324	1	31	157	52	21.0962	10	1	5	36.4286	1	1	0	0	0	0	0	0	0	1	2	3	-2	-2	-5	3	3	9	-2.5	-2.5	-7	1.6	0.14	29.9	0.38	0.37	17	0.34	0.23	0.95	11.2	0.28	0.8	0.15	1	1	0.494343	0.505657
326	1	326	0	24	157	48	19.4734	15	1	3.05	39.7143	0	1	0	0	0	1	1	0	0	1	0	3	-1	-1	-6.5	3.5	3.5	9	-2.5	-2.5	-8	5.9	0.14	21	0.43	0.75	13.2	0.19	0.27	0.52	11.5	0.14	5	0.15	0	1	0.377984	0.622016
328	1	328	1	24	160	67.7	26.4453	12.25	2	3.19	41	0	0	0	0	0	0	1	1	0	1	2	4.5	0	0	-3.5	4	3	9	-2	-2	-5.5	0.9	0.66	15.4	0.37	0.5	6.2	0.56	0.89	2.64	7.8	0.35	0.8	0.18	1	1	0.432878	0.567122
330	1	330	1	30	157	50	20.2848	12	3	3.73	40.2857	0	0	0	0	0	0	1	1	0	1	2	4.5	-0.5	-0.5	-5	3	3	9	-2.5	-2.5	-7	2.7	0.16	10.5	0.59	0.89	5.9	0.23	2	4	12.9	0.19	3.2	0.29	1	1	0.284205	0.715795
343	1	343	1	28	155	70	29.1363	7.5	2	3.1	41.1429	0	0	0	0	0	0	0	0	0	1	0	4	-0.5	-0.5	-4.5	4	3	9	-2.5	-2.5	-6.5	4.7	0.22	23.6	0.48	0.67	11.7	0.28	0.25	1.01	7.2	0.19	4.1	0.2	1	1	0.345972	0.654028
353	1	353	0	25	155	50	20.8117	17.95	1	3.15	39.7143	0	1	0	1	0	0	0	0	0	1	0	4	-1	-1	-6	3.5	3	9	-2.5	-2.5	-8	1.1	0.16	14.4	0.51	0.93	9.1	0.23	0.56	0.66	7	0.18	0.9	1.02	0	1	0.355183	0.644817
375	1	375	1	26	150	50.6	22.4889	14.75	3	3.15	39.8571	1	1	0	0	0	0	0	0	0	1	0	3	-1.5	-1.5	-6	3	3	9	-2.5	-2.5	-8	2.8	0.12	55.6	0.76	0.44	21.5	0.49	0.55	1.85	22.2	0.37	6.3	0.16	1	1	0.297046	0.702954
248	1	248	0	26	150	48	21.3333	13.3	1	2.63	38.1429	0	1	0	0	0	0	1	0	0	0	0	3	-1	-1	-6	3.5	3	9	-2	-2	-8	3.1	0.51	22.1	0.35	0.65	11.3	0.35	0.25	2.27	9.4	0.27	1.9	0.42	0	0	0.310917	0.689083
20	1	20	1	33	153	55	23.4952	11	3	3.4	39.4286	0	0	0	0	0	0	0	0	0	0	0	4	0.5	0.5	-5	3.5	3	9	-1.5	-1.5	-7	5.1	0.15	28.6	0.75	1.65	12.8	0.26	0.48	1.66	12.3	0.12	4.8	0.14	1	0	0.452991	0.547009
78	1	78	0	29	165	60.8	22.3324	6	1	2.9	38.1429	0	0	0	0	0	1	0	0	0	0	0	4	-1	-1	-6	3.5	3	9	-2	-2	-8	5.2	0.11	41	0.41	0.32	17.9	0.39	0.5	0.84	12.9	0.28	5.7	0.2	0	0	0.319601	0.680399
79	1	79	0	28	158	55	22.0317	15	1	3.2	41.2857	0	1	0	0	0	0	0	0	0	0	0	4	-0.5	-0.5	-4	3.5	3	9	-2.5	-2.5	-6	1.3	0.2	29.1	0.27	0.25	22.2	0.27	0.31	0.71	16	0.34	1	0.35	0	0	0.184684	0.815316
146	1	146	0	27	160	55	21.4844	8	2	3.05	37.8571	1	1	0	0	0	0	0	0	0	0	0	3	-0.5	-0.5	-5	4	3	9	-2.5	-2.5	-7	2.4	0.18	22.1	0.38	0.31	24.8	0.18	0.81	0.52	23.9	0.14	0.7	0.23	0	0	0.412516	0.587484
140	1	140	0	23	155	53	22.0604	15	1	3.4	40	0	0	0	0	0	0	0	0	0	0	0	4.5	-1	-1	-6	4	3	9	-2.5	-2.5	-8	8.9	0.12	41.2	0.63	0.83	16.8	0.29	1	0.98	15.2	0.16	10.5	0.12	0	0	0.494383	0.505617
121	1	121	0	25	158	61.85	24.7757	20.65	1	4.38	40.1429	0	1	0	0	1	1	0	0	0	0	2	3	-2	-2	-6	3	3	9	-3	-3	-9	4.9	0.1	10.7	0.94	1.29	5.8	0.4	2	4	8	0.37	3.7	0.1	0	0	0.296771	0.703229
285	1	285	0	24	163	62	23.3355	20	1	2.9	37.2857	0	1	0	0	0	0	0	0	0	0	0	3	-1	-1	-6	3.5	3	9	-2.5	-2.5	-8	7.8	0.11	53.7	0.55	0.74	29.1	0.32	0.25	0.47	24.1	0.21	5.9	0.11	0	0	0.368572	0.631428
111	1	111	0	25	150	54	24	17.1	1	3.28	38.7143	1	1	0	0	0	0	0	0	0	0	0	3	-1	-1	-6	3	3	9	-2.5	-2.5	-8	16	0.11	23	0.54	0.32	14.8	0.16	2	4	9.5	0.17	11.8	0.11	0	0	0.408321	0.591679
215	1	215	1	24	155	55.1	22.9344	11.7	2	3.65	40.1429	0	1	0	0	0	0	1	0	0	0	0	4	-0.5	-0.5	-4.5	3	3	10	-2.5	-2.5	-6.5	4.8	0.14	30.5	0.43	0.99	23.5	0.16	0.69	1.03	17.5	0.21	4.3	0.15	1	0	0.227369	0.772631
186	1	186	0	32	157	54	21.9076	8.2	3	3.2	38	0	0	0	0	0	0	0	0	0	0	2	4.5	0.5	0.5	-7.5	4	3	9	-2.5	-2.5	-5.5	1.6	0.23	51.9	0.65	0.54	34.5	0.3	0.16	1.07	28.3	0.39	1.3	0.36	0	0	0.116597	0.883403
370	1	370	1	24	162	63	24.0055	24.2	1	3.12	40	0	1	0	0	0	0	0	0	0	0	2	3	-1	-1	-4.5	4	3	8	-2	-2	-6.5	6.7	0.18	17.5	0.36	0.83	10.4	0.2	1.67	4	12.9	0.13	6.4	0.15	1	0	0.585123	0.414877
232	1	232	0	26	158	54	21.6311	15	1	3.35	38.1429	0	1	0	0	0	0	1	0	0	0	0	4.5	0.5	0.5	-5	4	3	9	-3	-3	-7	4.8	0.12	6.7	1.42	2.52	9.7	0.2	2	1.28	8.4	0.13	6.2	0.19	0	0	0.371678	0.628322
302	1	302	0	27	155	52	21.6441	9	1	2.89	38.5714	0	1	0	0	0	1	1	0	0	0	0	4	-1	0	-4	4	3	9	-2	-2	-6	6	0.17	13.1	1.37	0.3	7.9	0.18	2	4	9.6	0.13	8.4	0.19	0	0	0.406809	0.593191
29	1	29	0	20	158	60	24.0346	15	1	3.3	40.2857	1	1	0	0	0	0	0	0	0	0	2	4.5	-2	-2	-5	3	3	9	-3	-3	-7	7.8	0.14	11.5	1.37	2.5	8.5	0.17	2	4	8.8	0.13	8.2	0.14	0	0	0.477561	0.522439
83	1	83	1	31	155	74	30.8012	30	1	3.55	40.5714	1	1	0	0	0	0	1	0	0	0	1	3	-1.5	-1.5	-5	3	3	9	-2.5	-2.5	-7	8.7	0.12	34.4	0.47	0.55	19.2	0.29	0.22	0.9	16.1	0.21	10.3	0.12	1	0	0.418586	0.581414
177	1	177	0	24	160	48	18.75	17.5	1	2.6	40	0	1	0	0	0	0	1	1	0	0	0	3	-1.5	-1.5	-6	3	3	9	-2.5	-2.5	-8	6.3	0.15	47.6	0.49	0.3	34.2	0.21	0.58	1.18	32.8	0.13	4.5	0.34	0	0	0.341275	0.658725
172	1	172	1	27	158	84	33.6485	15	3	4.33	40	0	0	0	0	0	0	0	0	0	0	0	3	-1.5	-1.5	-6	3.5	3	9	-2.5	-2.5	-8	5	0.11	20	0.47	0.83	15.4	0.15	0.35	0.64	18.5	0.17	6.3	0.23	1	0	0.395717	0.604283
25	1	25	0	23	150	62	27.5556	15	1	3.8	31.7143	0	1	0	0	0	0	0	0	0	0	1	3	-1.5	-1.5	-7	3.5	3	9	-2	-2	-9	11.8	0.11	21.7	0.52	0.56	20.8	0.11	0.43	0.46	21.5	0.08	10.4	0.11	0	0	0.575334	0.424666
16	1	16	0	23	156	55	22.6003	16	1	3.1	39.2857	0	0	0	0	0	1	1	0	0	0	1	3	-0.5	-0.5	-4.5	3.5	3	8	-2	-2	-6.5	0.8	0.23	57.1	0.26	0.25	42.2	0.18	0.41	0.39	44.8	0.15	0.8	0.38	0	0	0.534475	0.465525
244	1	244	0	22	150	48	21.3333	18.65	1	3.68	41.2857	1	1	0	0	0	0	0	0	0	0	2	4	-1.5	-1.5	-5	4	3	9	-2.5	-2.5	-7	12.2	0.13	33	0.53	0.62	25.7	0.22	0.3	1.48	25.2	0.27	13.1	0.13	0	0	0.420238	0.579762
165	1	165	0	29	157	52	21.0962	17	3	2.95	38.7143	0	1	0	0	0	0	1	0	1	0	0	3	-1.5	-1.5	-6	3.5	3	9	-2.5	-2.5	-8	7.9	0.18	44	0.83	0.49	29.1	0.32	0.4	0.91	25.8	0.15	6.9	0.15	0	0	0.338897	0.661103
269	1	269	1	25	160	55	21.4844	12.1	1	3.2	38.4286	0	1	0	0	0	0	0	0	0	0	0	3	0	0	-5	3.5	3	9	-2.5	-2.5	-7	3.6	0.1	18.3	0.62	0.55	15	0.21	0.2	0.62	16.2	0.25	4.6	0.12	1	0	0.266315	0.733685
4	1	4	0	25	163	60	22.5827	17	3	3.55	41	0	0	0	0	0	0	1	0	0	0	0	4	-0.5	-0.5	-3.5	4	3	9	-2	-2	-5.5	13	0.1	24.64	0.56	0.59	18.2	0.13	0.84	0.66	17.4	0.11	10.3	0.11	0	0	0.446375	0.553625
44	1	44	1	24	152	53	22.9398	12	1	3	39.2857	0	0	0	0	1	0	0	0	0	0	0	4	-1	-1	-5	3.5	3	9	-2	-2	-7	4.1	0.61	23.8	0.38	0.81	23.3	0.2	0.82	0.69	26	0.26	2.5	0.14	1	0	0.290873	0.709127
371	1	371	1	26	162	68	25.9107	15	3	3.2	40	0	0	0	0	0	0	1	0	0	0	2	3	-1.5	-1.5	-4.5	3	3	9	-2.5	-2.5	-6.5	4	0.61	34.3	0.36	1.17	12.7	0.39	0.27	2.14	18.5	0.19	1.7	0.19	1	0	0.391904	0.608096
118	1	118	0	35	153	57.5	24.5632	10	4	3.5	38.4286	0	0	0	0	0	0	1	0	0	0	0	4	0.5	0.5	-6	4.5	2.5	9	-2	-2	-7	2.6	0.14	29.2	0.61	0.57	19.1	0.47	0.5	1.51	24.2	0.16	2	0.39	0	0	0.485791	0.514209
290	1	290	0	25	168	57.5	20.3727	19	1	3.05	40	0	1	0	0	0	0	0	0	0	0	0	4	-0.5	-0.5	-6	3.5	3	9	-2.5	-2.5	-8	4.4	0.15	25.6	0.69	0.58	17.5	0.27	0.4	0.8	15.9	0.17	4	0.1	0	0	0.383562	0.616438
297	1	297	0	26	162	51.5	19.6235	16	1	3.6	39.5714	1	1	0	0	0	0	0	0	0	0	0	3	-2	-2	-6	2.5	3	9	-2.5	-2.5	-8	10.3	0.11	26.9	0.74	0.46	18.2	0.21	0.41	0.72	26.8	0.13	8.8	0.12	0	0	0.494971	0.505029
216	1	216	0	27	160	60	23.4375	12.5	1	2.73	37	0	0	0	0	1	0	1	0	0	0	0	3	-0.5	-0.5	-5	3	3	9	-2.5	-2.5	-7	3.8	0.23	35	0.67	0.6	19.5	0.2	0.52	0.85	19.1	0.21	3.2	0.18	0	0	0.235884	0.764116
1	1	1	0	28	158	54	21.6311	12	1	2.95	39.1429	0	0	0	0	0	0	0	0	0	0	0	4	-2	-2	-6	3	3	8	-3	-3	-8	9.3	0.22	31.7	0.62	0.98	17.4	0.34	0.65	2.55	16.9	0.15	5.2	0.14	0	0	0.436844	0.563156
294	1	294	0	26	153	52	22.2137	14	1	3.3	38.8571	0	1	0	0	0	0	0	0	0	0	2	3	0	0	-5	3	3	9	-2.5	-2.5	-7	2.7	0.15	41.7	0.5	0.52	24.6	0.38	0.28	0.72	21.1	0.44	4.1	0.31	0	0	0.16268	0.83732
246	1	246	0	22	160	62.3	24.3359	16.5	2	3.35	39.8571	0	0	0	0	0	0	1	0	0	0	2	4	-1	-1	-5	3	3	9	-2.5	-2.5	-7	14.4	0.14	36.7	0.8	0.71	25.6	0.27	0.42	1.45	27.2	0.18	11.2	0.13	0	0	0.407807	0.592193
88	1	88	0	36	152	62	26.8352	10	3	3.5	38.5714	1	1	0	0	0	0	0	0	0	0	0	3	-1	-1	-5	3	2.5	9	-2	-2	-7	5	0.19	35.1	0.76	0.55	25.2	0.18	0.87	0.7	16.9	0.18	6.2	0.15	0	0	0.315497	0.684503
46	1	46	0	42	158	75	30.0433	8.7	2	3.27	38.2857	1	1	0	0	0	0	1	0	0	0	1	4.5	-1	-1	-8	4	3	10	-2	-2	-9	6.6	0.14	37.2	0.72	0.46	14.7	0.39	1.24	3.2	9.8	0.18	5.7	0.22	0	0	0.3337	0.6663
299	1	299	0	24	160	50	19.5312	22	1	3.25	40.8571	0	0	0	0	0	0	1	1	0	0	0	4.5	-1.5	-1.5	-6	4	3	9	-3	-3	-9	5.5	0.15	38.6	0.33	0.69	8.6	0.41	0.95	1.8	5.8	0.15	1.3	0.17	0	0	0.501396	0.498604
35	1	35	1	24	158	54.7	21.9116	14	1	2.5	38.5714	0	0	0	0	0	1	1	0	1	0	0	4	-0.5	-0.5	-3	3.5	3	9	-2	-2	-5	8.3	0.13	37.1	0.59	0.58	30.7	0.2	0.35	0.96	28.7	0.36	7.6	0.35	1	0	0.157009	0.842991
262	1	262	1	20	160	54	21.0938	14.7	1	3.45	40.4286	0	0	0	0	0	0	1	0	0	0	1	3	0	0	-4	3	3	9	-2.5	-2.5	-6	4.4	0.14	22.7	0.73	0.53	13	0.38	0.74	1.76	10.2	0.33	1.9	0.13	1	0	0.338496	0.661504
109	1	109	0	24	158	55	22.0317	15	1	2.7	37.5714	0	0	0	0	0	0	1	0	0	0	2	4	-1	-1	-5	4.5	3	9	-2.5	-2.5	-7	12.1	0.13	55.6	0.43	0.69	27.7	0.27	0.21	0.56	20.4	0.15	5.6	0.17	0	0	0.419443	0.580557
201	1	201	0	30	160	57	22.2656	15	3	3.672	39.1429	0	1	0	0	0	0	0	0	0	0	0	3	-2	-2	-4	2.5	3	7	-2.5	-2.5	-6	4.4	0.15	35.4	0.54	0.79	30.5	0.12	0.6	0.78	25.8	0.17	3.4	0.21	0	0	0.393999	0.606001
99	1	99	0	24	150	54	24	20	2	3.72	39.7143	0	0	0	0	0	0	0	0	1	0	0	4	-1	-1	-4.5	4.5	3	9	-2	-2	-6.5	4.1	0.12	36.1	0.2	0.54	16.8	0.58	0.1	0.59	17.4	0.44	2.5	0.13	0	0	0.39278	0.60722
274	1	274	0	23	156	60	24.6548	24	1	3.4	39.5714	0	0	0	0	1	0	1	0	1	0	0	4.5	-1.5	-1.5	-6	4	3	9	-2.5	-2.5	-7	7.2	0.15	35.6	0.78	0.65	24.9	0.17	0.37	0.62	28.7	0.21	6.8	0.21	0	0	0.349698	0.650302
6	1	6	0	21	150	45.5	20.2222	12	1	2.85	39	1	1	0	0	0	0	0	0	0	0	0	3	-1	-1	-5	3.5	3	9	-2.5	-2.5	-7	10.2	0.29	27.5	0.42	0.64	15.7	0.16	0.97	1	14.5	0.11	11	0.15	0	0	0.499037	0.500963
351	1	351	0	33	158	63	25.2363	13.3	3	3.4	40.1429	0	0	0	0	0	0	0	0	0	0	2	4	-0.5	0	-3.5	4	3	8	-2	-2	-8	3.3	0.12	5.9	2	4	7.4	0.35	1.49	2.8	6.4	0.22	1.7	0.31	0	0	0.438378	0.561622
252	1	252	1	24	154	62.5	26.3535	11	1	3	38.8571	0	0	0	0	0	0	0	0	0	0	2	3	-1	-1	-6	3.5	3	9	-2	-2	-8	2.5	0.18	8.7	0.28	0.41	6.6	0.26	2	4	10.4	0.15	1.8	0.37	1	0	0.481975	0.518025
24	1	24	1	29	168	58	20.5499	12	2	3.2	37.8571	0	0	0	0	0	0	0	0	0	0	2	4.5	-0.5	0	-6	4	3	10	-2	-2	-8	8.6	0.11	15.8	0.93	1.77	11.8	0.26	1.44	4	12.9	0.22	9.1	0.12	1	0	0.248123	0.751877
63	1	63	0	33	163	53	19.9481	12.5	1	3.2	37.2857	0	1	0	0	0	1	0	0	0	0	2	3	-2.5	-2.5	-8	2	3.5	9	-3	-3	-8	2.3	0.19	41.3	0.4	1.28	15.8	0.35	0.21	1.13	11.3	0.19	2.7	0.2	0	0	0.246598	0.753402
126	1	126	1	24	160	63.6	24.8438	12.7	2	3.39	36.7143	0	0	0	0	0	1	0	0	0	0	1	4.5	-1.5	-1.5	-6	4	3	10	-3	-3	-8	3.7	0.45	8.2	1.46	1.79	4.2	0.57	1.74	4	7.6	0.13	3.8	0.67	1	0	0.551375	0.448625
236	1	236	0	25	153	60	25.6312	17.5	1	3.55	40	0	1	0	0	0	0	0	0	0	0	2	4	0.5	0.5	-7	4	3	10	-3	-3	-9	2.8	0.27	18.7	0.37	0.84	10.4	0.23	0.12	0.86	8	0.22	0.7	0.16	0	0	0.241996	0.758004
15	1	15	1	24	156	54	22.1893	13	1	2.82	38.7143	0	1	0	0	0	0	1	1	0	0	2	3	-0.5	-0.5	-6	3	3	9	-2.5	-2.5	-9	5.7	0.15	20.2	0.78	0.64	16.7	0.31	0.52	0.64	13.7	0.37	5.5	0.14	1	0	0.172675	0.827325
342	1	342	1	25	158	62	24.8358	10	1	3.2	38.7143	0	1	0	0	0	0	1	0	0	0	0	4	-0.5	-0.5	-4.5	3.5	3	9	-2	-2	-6.5	6.9	0.14	17.1	0.64	0.84	12.3	0.28	1.06	2.09	9.8	0.17	6.1	0.12	1	0	0.474607	0.525393
354	1	354	0	26	158	54.5	21.8314	17	1	2.87	40.7143	0	1	0	0	0	0	0	0	0	0	0	3	-2.5	-3	-6	3.5	3	9	-2.5	-2.5	-8	6.8	0.14	37.3	0.71	0.84	26.7	0.16	1.46	0.41	20	0.18	7.2	0.16	0	0	0.27607	0.72393
30	1	30	0	25	155	58	24.1415	10	1	3.71	38.4286	0	1	0	0	1	0	1	1	0	0	0	4	-1.5	-1.5	-4	4	3.5	7	-2	-2	-5	3.6	0.17	19.9	0.63	0.79	10.7	0.18	0.38	0.57	9.8	0.15	0.7	0.17	0	0	0.684634	0.315366
70	1	70	0	27	160	48	18.75	14.15	1	3.35	40.7143	0	1	0	0	0	0	0	0	1	0	0	3	-1.5	-1.5	-4.5	3	3	9	-2.5	-2.5	-6.5	6.1	0.22	25.8	0.63	0.5	4.5	1.24	0.84	4	4.1	0.38	4.5	0.2	0	0	0.753573	0.246427
93	1	93	0	30	154	51.5	21.7153	8	2	2.9	40.8571	0	1	0	0	0	0	1	0	0	0	0	3	0	0	-4	3.5	3	9	-2	-2	-6	4.7	0.18	78.5	0.58	0.4	33.3	0.52	0.45	1.46	20	0.37	1.7	0.13	0	0	0.260918	0.739082
365	1	365	0	30	158	54	21.6311	11.8	4	3.43	38.2857	0	0	0	0	0	0	1	0	0	0	0	3	-0.5	-0.5	-4	3	3	9	-2.5	-2.5	-6	14.9	0.11	35.8	0.36	0.43	18.9	0.26	0.55	3.27	16.8	0.17	14.1	0.15	0	0	0.278531	0.721469
267	1	267	1	29	160	60	23.4375	18.75	3	3.55	40.1429	0	0	0	0	0	0	0	0	0	0	2	4.5	0.5	0.5	-3.5	4	3	10	-2	-2	-5.5	5.8	0.1	23.5	0.57	0.86	14	0.24	0.39	1.03	15.1	0.15	6.5	0.1	1	0	0.332509	0.667491
219	1	219	0	22	156	65	26.7094	26	1	3.36	41	0	1	0	0	0	1	0	0	0	0	0	3	-2	-2	-5	4	3	9	-2.5	-2.5	-7	5	0.19	35.1	0.76	0.55	25.2	0.18	0.87	0.7	16.1	0.15	6.2	0.15	0	0	0.448948	0.551052
39	1	39	0	24	163	61	22.9591	21	1	3.35	39.8571	0	1	0	0	1	0	0	0	1	0	0	3	-1.5	-1.5	-5	3	3	8	-1.5	-1.5	-6	3.5	0.11	19.4	0.6	0.6	12	0.29	0.68	1.31	16.9	0.26	3.9	0.12	0	0	0.519487	0.480513
26	1	26	0	42	160	80	31.25	11	3	2.95	39.4286	0	0	0	0	0	0	0	1	0	0	0	4.5	-1	-1	-5.5	3.5	3	9	-2	-2	-7.5	4.5	0.21	48.1	0.47	0.21	16.5	0.35	0.48	0.89	10	0.18	5.3	0.9	0	0	0.255849	0.744151
287	1	287	0	31	170	60	20.7612	11	4	3.5	36.7143	0	0	0	0	0	0	0	0	0	0	0	4	-0.5	-0.5	-4.5	4	3	9	-2	-2	-6.5	8.9	0.11	33.4	0.41	0.97	14.3	0.55	0.95	2.65	16.9	0.17	7.9	0.16	0	0	0.554175	0.445825
337	1	337	0	25	150	49	21.7778	13.4	1	2.7	40.2857	0	1	0	1	0	0	0	1	0	0	0	3	-1	-1	-6	3	3	9	-2.5	-2.5	-8	5.3	0.33	18.2	1.2	1.46	13.4	0.2	0.61	2.56	14.1	0.16	4	0.14	0	0	0.304156	0.695844
178	1	178	0	27	162	60	22.8624	13	2	3.05	39.8571	0	0	0	0	0	0	0	0	0	0	2	3	-1	-1	-6	3	3	9	-2.5	-2.5	-8	9.7	0.11	35	0.27	0.29	13.3	0.3	0.9	4	8.4	0.21	9.1	0.13	0	0	0.298578	0.701422
266	1	266	1	28	165	69	25.3444	13.3	1	2.88	41.1429	0	1	0	0	0	0	0	0	0	0	0	3	-1	-1	-6	4	3	9	-2.5	-2.5	-8	4	0.14	24.9	0.43	0.59	17.6	0.3	0.65	0.67	16.9	0.21	3.9	0.12	1	0	0.326929	0.673071
143	1	143	0	33	168	57	20.1956	11.5	3	3	39.2857	0	0	0	0	0	0	1	0	0	0	0	3	-0.5	-0.5	-5	4	3	9	-2	-2	-7	4.2	0.24	17.8	0.58	0.39	12.3	0.25	0.39	0.68	10	0.08	5.1	0.16	0	0	0.407205	0.592795
152	1	152	0	22	155	64	26.6389	5.6	2	3.15	39.8571	0	0	0	0	0	0	1	0	0	0	0	4	0	0	-5	4	3	9	-2.5	-2.5	-7	6.8	0.11	45.9	0.58	0.72	29.8	0.23	0.39	1.02	17.5	0.25	2.9	0.17	0	0	0.306737	0.693263
369	1	369	0	22	155	54	22.4766	17	1	3.2	38.2857	0	0	0	0	0	0	1	0	0	0	0	3	-0.5	-0.5	-6	3	3	9	-2.5	-2.5	-8	5	0.13	24.8	0.52	0.75	16.3	0.23	0.26	0.64	16.2	0.21	4.4	0.11	0	0	0.34611	0.65389
95	1	95	1	24	165	55	20.202	11.7	1	2.95	38.8571	0	1	0	0	0	0	0	1	0	0	0	4	-3	-3	-7	2	3	9	-3	-3	-8.5	3.8	0.2	16.3	0.22	0.73	10.2	0.15	0.19	2.55	11.5	0.16	2.4	0.15	1	0	0.234206	0.765794
64	1	64	0	23	150	65	28.8889	20.7	1	3.05	39	0	1	0	0	0	0	1	0	0	0	0	3	-3	-3	-8	2	3	9	-3	-3	-9	1.7	0.2	28	0.39	1.16	23.1	0.39	0.2	0.63	26	0.28	3.9	0.17	0	0	0.274357	0.725643
334	1	334	1	25	155	52.5	21.8522	8.4	2	3.25	38	0	0	0	0	0	0	1	0	0	0	0	4.5	0	0	-6	4	3	9	-1.5	-1.5	-7	1.9	0.17	26.3	0.8	0.43	15.6	0.3	0.43	0.52	9.6	0.48	0.6	0.18	1	0	0.170364	0.829636
188	1	188	0	36	159	68	26.8977	12	2	3.9	39.1429	1	0	0	0	0	0	0	0	0	0	2	3	-2.5	-2.5	-7	3	3	9	-3	-3	-9	8.8	0.14	22.6	0.53	0.56	12.2	0.41	1.34	1.81	12.4	0.16	7.6	0.13	0	0	0.456265	0.543735
151	1	151	0	32	162	55	20.9572	12	2	3.5	39.8571	0	0	0	0	0	0	0	0	0	0	2	3	0	0	-4	3.5	3	9	-2.5	-2.5	-6	5.1	0.11	22.3	0.44	0.95	17.4	0.14	0.53	0.91	21.5	0.26	3.8	0.12	0	0	0.167961	0.832039
211	1	211	0	40	156	53.5	21.9839	14.5	2	3.12	39	1	0	0	0	0	0	1	0	0	0	2	3	-1	-1	-6	3	3	9	-3	-3	-8	4.3	0.13	30	0.24	0.49	15.4	0.17	0.32	1.72	15.1	0.25	5	0.24	0	0	0.122388	0.877612
92	1	92	0	27	154	50	21.0828	11	2	3.1	38.8571	0	0	0	0	0	0	1	0	0	0	2	4	0	0	-5.5	3.5	3	9	-2	-2	-7.5	3.7	0.2	18.4	0.62	0.67	11	0.28	0.32	1.69	8.9	0.36	1.8	0.17	0	0	0.1907	0.8093
277	1	277	0	24	153	62	26.4855	19	1	3.22	40.2857	0	0	0	0	1	1	0	1	0	0	2	3	-0.5	-0.5	-5.5	3.5	3	9	-1.5	-1.5	-7.5	9	0.14	40.4	0.8	1.58	29.2	0.23	0.55	0.75	27.9	0.25	9.5	0.12	0	0	0.405386	0.594614
115	1	115	0	30	165	65	23.8751	12.5	2	3.65	38.7143	0	0	0	0	0	0	0	1	0	0	2	4	-0.5	-0.5	-6	4	3	9	-2	-2	-8	4.5	0.16	16.3	0.29	0.34	8.6	0.26	0.95	4	7.5	0.15	4.6	0.11	0	0	0.462576	0.537424
169	1	169	0	28	153	55	23.4952	16	3	3.9	39	0	0	0	0	0	0	1	1	0	0	0	4	0	0	-4	3.5	3	9	-2.5	-2.5	-6	4.4	0.24	40.2	0.33	1.06	23.7	0.3	0.31	0.95	23.6	0.24	3.6	0.13	0	0	0.326257	0.673743
58	1	58	0	22	160	60	23.4375	26.9	1	3	40.2857	0	0	0	0	0	0	0	0	0	0	0	3	-1	-1	-6	3	3	9	-2.5	-2.5	-8	2.3	0.23	42.3	0.61	0.97	14.8	0.39	0.21	0.25	16.9	0.28	0.8	0.25	0	0	0.344839	0.655161
96	1	96	0	22	150	58	25.7778	22.4	1	3	40	0	0	0	0	0	0	0	0	0	0	1	3	-1.5	-1.5	-5	4.5	3	9	-1.5	-1.5	-7	3.3	0.21	32	0.45	0.34	17.2	0.5	0.51	0.94	14.9	0.22	2.6	0.13	0	0	0.665264	0.334736
271	1	271	1	23	158	70	28.0404	22.6	1	3.29	39.1429	0	1	0	0	1	0	0	0	0	0	2	3	-1	-1	-4	4	3	9	-2	-2	-6	2.9	0.13	40.8	0.45	0.53	22.3	0.31	0.22	0.86	24.5	0.53	2.8	0.23	1	0	0.144886	0.855114
278	1	278	0	22	165	71.5	26.2626	11.05	2	3.55	41	0	0	0	0	0	0	0	0	0	0	0	4.5	-0.5	-0.5	-5	3	3	9	-2.5	-2.5	-7	7.8	0.17	60.4	1.06	0.54	45.5	0.12	0.59	0.57	30.1	0.22	4	0.33	0	0	0.28507	0.71493
38	1	38	1	24	155	49.5	20.6035	10	1	3	37.8571	0	0	0	0	0	0	0	0	1	0	2	4	-0.5	-0.5	-3.5	4	3	9	-2.5	-2.5	-5.5	5.1	0.37	9.4	0.75	1.12	3.4	0.67	2	4	4.3	0.46	2.8	0.64	1	0	0.302953	0.697047
348	1	348	0	34	160	56.7	22.1484	21	2	4.9	35.7143	1	1	0	0	0	0	0	0	0	0	2	3	0	0	-4.5	3	3	9	-2	-2	-6.5	8.8	0.12	31.7	0.5	1.11	20.9	0.25	0.23	1.35	23.3	0.22	8.7	0.13	0	0	0.497695	0.502305
8	1	8	0	20	156	50	20.5457	10	1	3.3	40.4286	1	1	0	0	0	0	0	0	0	0	0	3	-1.5	-1.5	-6	2.5	2.5	8	-3	-3	-8	8.7	0.16	37.8	0.75	1.51	25.6	0.21	0.53	0.96	25.2	0.21	5.5	0.33	0	0	0.466811	0.533189
69	1	69	0	32	156	63	25.8876	10.4	3	3.6	39	1	1	0	0	0	0	0	0	0	0	0	3	-2	-2	-4.5	3	3	8	-2.5	-2.5	-6	6.6	0.42	38.5	0.7	1.33	25.2	0.18	0.27	1.17	31.3	0.18	5.1	0.14	0	0	0.40514	0.59486
200	1	200	1	22	165	60	22.0386	19	3	4	41	0	0	0	0	0	0	0	1	0	0	0	3	-2	-2	-6	3	3	9	-2.5	-2.5	-8	7.8	0.17	54	0.25	0.45	42.2	0.13	0.79	0.88	39.4	0.16	8.1	0.12	1	0	0.376476	0.623524
331	1	331	0	32	155	57	23.7253	16	3	3.9	40.1429	0	1	0	0	0	0	0	0	0	0	0	4	-1	-1	-5	3	3	9	-2.5	-2.5	-7	4.7	0.23	59.1	0.52	0.41	38.4	0.3	0.5	0.79	29.3	0.43	4.3	0.15	0	0	0.114791	0.885209
286	1	286	0	22	163	62	23.3355	20	2	3.35	40.7143	1	0	0	0	0	0	0	0	0	0	0	3	-1.5	-1.5	-5	3	3	9	-2.5	-2.5	-7	12.5	0.13	20.9	0.82	1.18	15.7	0.2	1.25	4	15.5	0.16	11.4	0.12	0	0	0.4677	0.5323
210	1	210	0	24	162	55	20.9572	9.96	1	3.2	39.2857	0	0	0	0	0	0	0	0	0	0	2	4.5	0	0	-4.5	4	3	9	-2	-2	-6.5	7.6	0.14	10.1	1.63	3.39	8.6	0.19	2	4	7.8	0.22	5.6	0.31	0	0	0.362411	0.637589
103	1	103	0	21	155	59	24.5578	23.8	1	2.46	40.4286	1	1	0	0	0	0	0	0	0	0	2	3	-2	-2	-5	3	3	8	-2	-2	-6	9	0.13	34.1	0.18	0.19	14.1	0.17	0.13	2.01	14.9	0.21	8.8	0.12	0	0	0.472967	0.527033
102	1	102	0	26	165	70	25.7117	8.7	2	3.33	40.1429	0	0	0	0	0	0	1	1	0	0	0	4	0	0	-4	4	3	9	-2.5	-2.5	-6	3.8	0.41	33.5	0.59	0.61	25.2	0.18	0.63	0.93	23.2	0.33	3.1	0.18	0	0	0.177357	0.822643
344	1	344	0	25	163	55	20.7008	9.35	1	3.43	39	1	1	0	0	0	0	1	0	0	0	0	2.5	-2.5	-2.5	-6	3	3	8	-3	-3	-8	6.9	0.16	21.8	0.56	0.43	22.4	0.19	1.08	0.57	20	0.13	8.1	0.13	0	0	0.531243	0.468757
323	1	323	1	22	155	56.7	23.6004	18.2	1	2.9	39.8571	0	1	0	0	0	0	0	0	0	0	0	3	-0.5	-0.5	-5	3	3	9	-2	-2	-7	9.6	0.16	28.2	0.55	0.61	15.9	0.19	0.34	0.82	11.3	0.31	7.4	0.14	1	0	0.231697	0.768303
135	1	135	0	26	157	60.5	24.5446	11.9	1	3.71	39	1	1	0	0	0	0	0	0	0	0	2	4.5	-2	-2	-5	4	3	9	-2.5	-2.5	-7	4.2	0.12	44.3	0.7	0.67	36.4	0.22	1.21	1.17	25.3	0.19	3.3	0.14	0	0	0.491784	0.508216
199	1	199	0	25	165	61	22.4059	12.9	2	3.2	38	0	0	0	0	0	0	1	1	0	0	1	3	-1.5	-1.5	-6	3	3	9	-2.5	-2.5	-8	1.4	0.15	36	0.77	0.64	25.1	0.23	0.6	0.93	27.2	0.15	0.9	0.12	0	0	0.363494	0.636506
171	1	171	0	21	158	51	20.4294	12.5	1	3.03	39.2857	0	1	0	0	0	0	0	0	0	0	2	3	-0.5	-0.5	-5.5	3	3	9	-2.5	-2.5	-7.5	2.6	0.14	50.9	0.96	0.63	32.6	0.21	0.4	0.94	35.6	0.22	4.3	0.28	0	0	0.310823	0.689177
190	1	190	1	28	158	57	22.8329	16.15	1	2.93	40.1429	1	1	0	0	0	0	0	0	0	0	0	3	-1.5	-1.5	-6	4	3	9	-3	-3	-9	6	0.18	34.2	0.48	1.24	20.5	0.29	0.2	2.83	22.9	0.33	8.3	0.13	1	0	0.213144	0.786856
189	1	189	0	28	156	52.5	21.573	8.45	1	2.56	37.5714	0	1	0	0	0	0	0	0	0	0	0	3	-1.5	-1.5	-6	4	3	9	-3	-3	-9	1.8	0.11	27.5	0.29	1	18.3	0.23	0.27	0.97	23.7	0.24	1.4	0.13	0	0	0.181837	0.818163
76	1	76	1	34	150	54	24	15	2	3	37	0	0	0	0	0	0	1	0	0	0	0	4	-0.5	-0.5	-5	4	3	9	-2	-2	-7	5	0.14	34.8	0.87	0.44	28.7	0.24	0.44	0.62	28	0.23	2.2	0.25	1	0	0.24175	0.75825
168	1	168	0	26	163	59	22.2063	21	2	3.4	39.4286	1	1	0	0	0	0	1	0	0	0	0	3	-1.5	-1.5	-5	3	3	9	-2.5	-2.5	-7	8.4	0.1	15.5	0.36	0.97	9	0.29	1.37	4	7.3	0.22	6.3	0.27	0	0	0.403042	0.596958
345	1	345	0	29	152	56.5	24.4546	13.9	2	3.3	39.1429	1	0	0	0	0	0	1	0	0	0	0	2.5	-1.5	-1.5	-6	2.5	3	9	-3	-3	-8	13.8	0.11	40.7	0.62	0.62	33.4	0.13	0.81	0.77	26.1	0.14	11.1	0.17	0	0	0.293369	0.706631
75	1	75	0	26	160	80	31.25	17.25	2	4	38.8571	1	1	0	0	0	0	0	0	0	0	0	3	-2	-2	-6	3	3	9	-3	-3	-8	7.4	0.13	31.6	0.49	0.8	20.9	0.17	0.31	0.49	16.6	0.22	6.4	0.12	0	0	0.352212	0.647788
104	1	104	1	27	155	50	20.8117	15	1	3.08	39.7143	0	1	0	0	0	0	1	0	0	0	0	3	-0.5	-0.5	-5	3	3	9	-2	-2	-7	1.2	0.14	21.1	0.37	0.41	25.9	0.3	1.06	0.6	20	0.26	2.2	0.14	1	0	0.309392	0.690608
117	1	117	1	26	163	67	25.2174	19	1	3.1	38	0	1	0	0	0	0	1	0	0	0	2	3	-1.5	-1.5	-6	4	3	9	-3	-3	-9	7.3	0.11	34.9	0.28	0.4	19.9	0.26	0.1	0.59	14.9	0.2	3.8	0.45	1	0	0.306769	0.693231
193	1	193	0	21	163	55	20.7008	16	1	3.1	38.2857	0	0	0	0	0	0	0	0	0	0	2	4	-0.5	-0.5	-6	4	3	9	-2.5	-2.5	-7	4.4	0.16	31.1	0.64	0.32	27.3	0.2	1.15	0.43	19.7	0.25	1	0.59	0	0	0.303688	0.696312
360	1	360	0	29	155	58	24.1415	14.5	1	3.085	41.4286	1	1	0	0	0	0	0	0	0	0	0	4	-0.5	-0.5	-5	3.5	3	9	-2.5	-2.5	-7	6.9	0.1	26.2	0.47	0.41	10.8	0.19	1.66	4	13.3	0.15	7	0.12	0	0	0.402128	0.597872
48	1	48	0	23	155	44	18.3143	14	1	3.3	40.1429	0	1	0	0	0	0	0	0	0	0	2	1.5	-1	-1	-6	3	3	9	-3	-3	-8	4.1	0.12	23	0.39	0.72	13.5	0.27	0.37	0.98	7	0.17	3.5	0.14	0	0	0.359459	0.640541
40	1	40	0	25	165	58.9	21.6345	15	1	2.9	37	0	0	0	0	0	0	0	0	0	0	0	3	-0.5	-0.5	-5	3.5	3.5	8	-2.5	-2.5	-7	2.6	0.32	18	0.31	0.24	18.9	0.16	0.77	1.2	24.5	0.08	3.5	0.28	0	0	0.509415	0.490585
173	1	173	0	24	155	60	24.974	12.35	2	4	39.5714	0	0	0	0	0	0	0	0	0	0	0	3	-0.5	-0.5	-5	3	3	9	-2.5	-2.5	-7	0.8	0.4	40.3	0.42	0.9	29.6	0.18	0.49	0.61	26.4	0.19	1.4	0.58	0	0	0.379457	0.620543
90	1	90	0	27	170	82	28.3737	33.85	1	5	35.8571	0	1	0	0	0	0	0	0	0	0	2	4.5	-1.5	-1.5	-6	4	3	10	-2.5	-2.5	-7	3.8	0.12	33.1	0.44	0.5	24.3	0.15	0.38	0.78	23.7	0.19	3.2	0.13	0	0	0.401591	0.598409
94	1	94	1	21	165	65	23.8751	11	1	2.6	39	1	0	0	0	0	0	1	0	0	0	1	3	-3	-3	-10	3	3	10	-3	-3	-8	7.2	0.29	24.6	0.33	0.76	20.1	0.18	0.35	1.9	20.6	0.15	9.3	0.14	1	0	0.284492	0.715508
275	1	275	0	26	162	65	24.7676	13.9	3	3.7	39.8571	1	1	0	0	0	0	0	0	1	0	0	3	-2.5	-2.5	-6	3	3	9	-3	-3	-8	14.1	0.1	35.1	0.68	0.85	25.5	0.17	0.42	0.5	25	0.17	12.5	0.11	0	0	0.345728	0.654272
340	1	340	0	25	162	63	24.0055	14	1	4.05	40.1429	0	0	0	0	0	0	1	1	0	0	2	4.5	0	0	-4	4.5	3	9	-2	-2	-6	3.1	0.2	13.9	0.2	0.3	22	0.3	0.68	0.77	23.2	0.36	2.2	0.19	0	0	0.354694	0.645306
182	1	182	0	29	157	54	21.9076	17	1	3	37.5714	0	1	0	0	0	1	0	0	0	0	2	3	-1.5	-1.5	-6	4	3	9	-3	-3	-9	3.6	0.12	13.8	0.62	0.98	6.9	0.36	2	4	8.7	0.22	4.2	0.28	0	0	0.295893	0.704107
[truncated: 2 more columns]
